# Supplementary material for: The multi-functional reovirus σ3 protein is a virulence factor that suppresses stress granule formation and is associated with myocardial injury
Source: PLoS Pathog. 2021 Jul 8;17(7):e1009494. doi: 10.1371/journal.ppat.1009494 (PMC8291629; doi:10.1371/journal.ppat.1009494)
Supplement: S3 Table — (XLSX) [file ppat.1009494.s003.xlsx]

## Sheet: Upregulated all
Ensembl gene id	MGI Gene/Marker ID	Gene Symbol	Name	Feature Type
ENSMUSG00000097194	MGI:2443913	9330175E14Rik	RIKEN cDNA 9330175E14 gene	lncRNA gene
ENSMUSG00000097006	MGI:3603340	9530082P21Rik	RIKEN cDNA 9530082P21 gene	lncRNA gene
ENSMUSG00000069893	MGI:3041173	9930111J21Rik1	RIKEN cDNA 9930111J21 gene 1	protein coding gene
ENSMUSG00000109408	MGI:1925689	A930037H05Rik	RIKEN cDNA A930037H05 gene	lncRNA gene
ENSMUSG00000022126	MGI:103206	Acod1	aconitate decarboxylase 1	protein coding gene
ENSMUSG00000027951	MGI:1889575	Adar	adenosine deaminase, RNA-specific	protein coding gene
ENSMUSG00000058589	MGI:1924781	Anks1b	ankyrin repeat and sterile alpha motif domain containing 1B	protein coding gene
ENSMUSG00000022548	MGI:88056	Apod	apolipoprotein D	protein coding gene
ENSMUSG00000050014	MGI:3043522	Apol10b	apolipoprotein L 10B	protein coding gene
ENSMUSG00000057346	MGI:3606001	Apol9a	apolipoprotein L 9a	protein coding gene
ENSMUSG00000068246	MGI:1919148	Apol9b	apolipoprotein L 9b	protein coding gene
ENSMUSG00000075010	MGI:2147706	AW112010	expressed sequence AW112010	lncRNA gene
ENSMUSG00000060802	MGI:88127	B2m	beta-2 microglobulin	protein coding gene
ENSMUSG00000039699	MGI:1921731	Batf2	basic leucine zipper transcription factor, ATF-like 2	protein coding gene
ENSMUSG00000063388	MGI:2384767	BC023105	cDNA sequence BC023105	pseudogene
ENSMUSG00000094796	MGI:4840510	BC147527	cDNA sequence BC147527	protein coding gene
ENSMUSG00000046718	MGI:1916800	Bst2	bone marrow stromal cell antigen 2	protein coding gene
ENSMUSG00000025888	MGI:96544	Casp1	caspase 1	protein coding gene
ENSMUSG00000047810	MGI:1925567	Ccdc88b	coiled-coil domain containing 88B	protein coding gene
ENSMUSG00000035352	MGI:108224	Ccl12	chemokine (C-C motif) ligand 12	protein coding gene
ENSMUSG00000035373	MGI:99512	Ccl7	chemokine (C-C motif) ligand 7	protein coding gene
ENSMUSG00000016496	MGI:1926446	Cd274	CD274 antigen	protein coding gene
ENSMUSG00000028459	MGI:88345	Cd72	CD72 antigen	protein coding gene
ENSMUSG00000024610	MGI:96534	Cd74	CD74 antigen (invariant polypeptide of major histocompatibility complex, class II antigen-associated)	protein coding gene
ENSMUSG00000090231	MGI:105975	Cfb	complement factor B	protein coding gene
ENSMUSG00000027950	MGI:87891	Chrnb2	cholinergic receptor, nicotinic, beta polypeptide 2 (neuronal)	protein coding gene
ENSMUSG00000020638	MGI:99830	Cmpk2	cytidine monophosphate (UMP-CMP) kinase 2, mitochondrial	protein coding gene
ENSMUSG00000028337	MGI:1345966	Coro2a	coronin, actin binding protein 2A	protein coding gene
ENSMUSG00000019866	MGI:109544	Crybg1	crystallin beta-gamma domain containing 1	protein coding gene
ENSMUSG00000034855	MGI:1352450	Cxcl10	chemokine (C-X-C motif) ligand 10	protein coding gene
ENSMUSG00000029417	MGI:1352449	Cxcl9	chemokine (C-X-C motif) ligand 9	protein coding gene
ENSMUSG00000040296	MGI:2442858	Ddx58	DEAD/H box helicase 58	protein coding gene
ENSMUSG00000037921	MGI:2384570	Ddx60	DExD/H box helicase 60	protein coding gene
ENSMUSG00000017830	MGI:1931560	Dhx58	DEXH (Asp-Glu-X-His) box polypeptide 58	protein coding gene
ENSMUSG00000082079	MGI:3649996	Dnmt3c	DNA methyltransferase 3C	protein coding gene
ENSMUSG00000049502	MGI:2656973	Dtx3l	deltex 3-like, E3 ubiquitin ligase	protein coding gene
ENSMUSG00000024079	MGI:1353449	Eif2ak2	eukaryotic translation initiation factor 2-alpha kinase 2	protein coding gene
ENSMUSG00000022014	MGI:1915168	Epsti1	epithelial stromal interaction 1 (breast)	protein coding gene
ENSMUSG00000090942	MGI:3588218	F830016B08Rik	RIKEN cDNA F830016B08 gene	protein coding gene
ENSMUSG00000015947	MGI:95498	Fcgr1	Fc receptor, IgG, high affinity I	protein coding gene
ENSMUSG00000059089	MGI:2179523	Fcgr4	Fc receptor, IgG, low affinity IV	protein coding gene
ENSMUSG00000105096	MGI:4359647	Gbp10	guanylate-binding protein 10	protein coding gene
ENSMUSG00000092021	MGI:3646307	Gbp11	guanylate binding protein 11	polymorphic pseudogene
ENSMUSG00000028270	MGI:102772	Gbp2	guanylate binding protein 2	protein coding gene
ENSMUSG00000028268	MGI:1926263	Gbp3	guanylate binding protein 3	protein coding gene
ENSMUSG00000079363	MGI:97072	Gbp4	guanylate binding protein 4	protein coding gene
ENSMUSG00000105504	MGI:2429943	Gbp5	guanylate binding protein 5	protein coding gene
ENSMUSG00000104713	MGI:2140937	Gbp6	guanylate binding protein 6	protein coding gene
ENSMUSG00000040253	MGI:2444421	Gbp7	guanylate binding protein 7	protein coding gene
ENSMUSG00000034438	MGI:1923324	Gbp8	guanylate-binding protein 8	protein coding gene
ENSMUSG00000029298	MGI:3605620	Gbp9	guanylate-binding protein 9	protein coding gene
ENSMUSG00000048852	MGI:3652173	Gm12185	predicted gene 12185	protein coding gene
ENSMUSG00000081769	MGI:3650088	Gm12216	predicted gene 12216	protein coding gene
ENSMUSG00000082292	MGI:3649299	Gm12250	predicted gene 12250	pseudogene
ENSMUSG00000082154	MGI:3643716	Gm16464	predicted gene 16464	pseudogene
ENSMUSG00000097804	MGI:4439609	Gm16685	predicted gene, 16685	lncRNA gene
ENSMUSG00000099569	MGI:5010486	Gm18301	predicted gene, 18301	pseudogene
ENSMUSG00000099241	MGI:5011037	Gvin-ps2	GTPase, very large interferon inducible, pseudogene 2	pseudogene
ENSMUSG00000098934	MGI:5011038	Gvin-ps4	GTPase, very large interferon inducible, pseudogene 4	pseudogene
ENSMUSG00000073902	MGI:3584360	Gvin3	GTPase, very large interferon inducible, family member 3	protein coding gene
ENSMUSG00000092277	MGI:5011869	Gm19684	predicted gene, 19684	protein coding gene
ENSMUSG00000106734	MGI:5295666	Gm20559	predicted gene, 20559	lncRNA gene
ENSMUSG00000097567	No associated gene	-	-	-
ENSMUSG00000097572	MGI:5477291	Gm26797	predicted gene, 26797	lncRNA gene
ENSMUSG00000078606	MGI:3782245	Gvin2	GTPase, very large interferon inducible, family member 2	protein coding gene
ENSMUSG00000107075	MGI:5663205	Gm43068	predicted gene 43068	unclassified gene
ENSMUSG00000107215	MGI:5663334	Gm43197	predicted gene 43197	unclassified gene
ENSMUSG00000109729	MGI:5791254	Gm45418	predicted gene 45418	lncRNA gene
ENSMUSG00000068606	MGI:3643814	Gm4841	predicted gene 4841	protein coding gene
ENSMUSG00000073555	MGI:3644953	Gm4951	predicted gene 4951	protein coding gene
ENSMUSG00000058163	MGI:3645205	Gm5431	predicted gene 5431	protein coding gene
ENSMUSG00000085977	MGI:3646761	Gm5970	predicted gene 5970	pseudogene
ENSMUSG00000111118	MGI:3643874	Gm6545	predicted gene 6545	pseudogene
ENSMUSG00000091549	MGI:3644071	Gm6548	predicted gene 6548	pseudogene
ENSMUSG00000092243	MGI:3647514	Gm7030	predicted gene 7030	protein coding gene
ENSMUSG00000079457	MGI:3644536	Gm7609	predicted pseudogene 7609	protein coding gene
ENSMUSG00000095457	MGI:3704114	Gvin-ps5	GTPase, very large interferon inducible, pseudogene 5	pseudogene
ENSMUSG00000063286	MGI:3644223	Gvin-ps7	GTPase, very large interferon inducible, pseudogene 7	pseudogene
ENSMUSG00000045868	MGI:1921808	Gvin1	GTPase, very large interferon inducible 1	protein coding gene
ENSMUSG00000023132	MGI:109266	Gzma	granzyme A	protein coding gene
ENSMUSG00000036594	MGI:95895	H2-Aa	histocompatibility 2, class II antigen A, alpha	protein coding gene
ENSMUSG00000073421	MGI:103070	H2-Ab1	histocompatibility 2, class II antigen A, beta 1	protein coding gene
ENSMUSG00000073411	MGI:95896	H2-D1	histocompatibility 2, D region locus 1	protein coding gene
ENSMUSG00000079547	MGI:95922	H2-DMb1	histocompatibility 2, class II, locus Mb1	protein coding gene
ENSMUSG00000060586	MGI:95901	H2-Eb1	histocompatibility 2, class II antigen E beta	protein coding gene
ENSMUSG00000061232	MGI:95904	H2-K1	histocompatibility 2, K1, K region	protein coding gene
ENSMUSG00000016206	MGI:95915	H2-M3	histocompatibility 2, M region locus 3	protein coding gene
ENSMUSG00000035929	MGI:95933	H2-Q4	histocompatibility 2, Q region locus 4	protein coding gene
ENSMUSG00000055413	MGI:95934	H2-Q5	histocompatibility 2, Q region locus 5	polymorphic pseudogene
ENSMUSG00000073409	MGI:95935	H2-Q6	histocompatibility 2, Q region locus 6	protein coding gene
ENSMUSG00000060550	MGI:95936	H2-Q7	histocompatibility 2, Q region locus 7	protein coding gene
ENSMUSG00000079491	MGI:95942	H2-T10	histocompatibility 2, T region locus 10	polymorphic pseudogene
ENSMUSG00000056116	MGI:95956	H2-T22	histocompatibility 2, T region locus 22	protein coding gene
ENSMUSG00000067212	MGI:95957	H2-T23	histocompatibility 2, T region locus 23	protein coding gene
ENSMUSG00000053835	MGI:95958	H2-T24	histocompatibility 2, T region locus 24	protein coding gene
ENSMUSG00000006930	MGI:1261831	Hap1	huntingtin-associated protein 1	protein coding gene
ENSMUSG00000003283	MGI:96052	Hck	hemopoietic cell kinase	protein coding gene
ENSMUSG00000027580	MGI:2385169	Helz2	helicase with zinc finger 2, transcriptional coactivator	protein coding gene
ENSMUSG00000029798	MGI:1914388	Herc6	hect domain and RLD 6	protein coding gene
ENSMUSG00000025877	MGI:2670962	Hk3	hexokinase 3	protein coding gene
ENSMUSG00000039997	MGI:96428	Ifi203	interferon activated gene 203	protein coding gene
ENSMUSG00000073489	MGI:96429	Ifi204	interferon activated gene 204	protein coding gene
ENSMUSG00000054203	MGI:101847	Ifi205	interferon activated gene 205	protein coding gene
ENSMUSG00000037849	MGI:3646410	Ifi206	interferon activated gene 206	protein coding gene
ENSMUSG00000073490	MGI:2138302	Ifi207	interferon activated gene 207	protein coding gene
ENSMUSG00000043263	MGI:2138243	Ifi209	interferon activated gene 209	protein coding gene
ENSMUSG00000073491	MGI:3695276	Ifi213	interferon activated gene 213	protein coding gene
ENSMUSG00000064215	MGI:1277180	Ifi27	interferon, alpha-inducible protein 27	protein coding gene
ENSMUSG00000079017	MGI:1924183	Ifi27l2a	interferon, alpha-inducible protein 27 like 2A	protein coding gene
ENSMUSG00000010358	MGI:1917360	Ifi35	interferon-induced protein 35	protein coding gene
ENSMUSG00000028037	MGI:2443016	Ifi44	interferon-induced protein 44	protein coding gene
ENSMUSG00000026896	MGI:1918836	Ifih1	interferon induced with helicase C domain 1	protein coding gene
ENSMUSG00000034459	MGI:99450	Ifit1	interferon-induced protein with tetratricopeptide repeats 1	protein coding gene
ENSMUSG00000079339	MGI:3650685	Ifit1bl1	interferon induced protein with tetratricpeptide repeats 1B like 1	protein coding gene
ENSMUSG00000045932	MGI:99449	Ifit2	interferon-induced protein with tetratricopeptide repeats 2	protein coding gene
ENSMUSG00000074896	MGI:1101055	Ifit3	interferon-induced protein with tetratricopeptide repeats 3	protein coding gene
ENSMUSG00000062488	MGI:3698419	Ifit3b	interferon-induced protein with tetratricopeptide repeats 3B	protein coding gene
ENSMUSG00000025492	MGI:1913391	Ifitm3	interferon induced transmembrane protein 3	protein coding gene
ENSMUSG00000078853	MGI:107729	Igtp	interferon gamma induced GTPase	protein coding gene
ENSMUSG00000054072	MGI:1926259	Iigp1	interferon inducible GTPase 1	protein coding gene
ENSMUSG00000068227	MGI:96550	Il2rb	interleukin 2 receptor, beta chain	protein coding gene
ENSMUSG00000018899	MGI:96590	Irf1	interferon regulatory factor 1	protein coding gene
ENSMUSG00000025498	MGI:1859212	Irf7	interferon regulatory factor 7	protein coding gene
ENSMUSG00000002325	MGI:107587	Irf9	interferon regulatory factor 9	protein coding gene
ENSMUSG00000046879	MGI:107567	Irgm1	immunity-related GTPase family M member 1	protein coding gene
ENSMUSG00000069874	MGI:1926262	Irgm2	immunity-related GTPase family M member 2	protein coding gene
ENSMUSG00000035692	MGI:1855694	Isg15	ISG15 ubiquitin-like modifier	protein coding gene
ENSMUSG00000033880	MGI:99554	Lgals3bp	lectin, galactoside-binding, soluble, 3 binding protein	protein coding gene
ENSMUSG00000001123	MGI:109496	Lgals9	lectin, galactose binding, soluble 9	protein coding gene
ENSMUSG00000075602	MGI:107527	Ly6a	lymphocyte antigen 6 complex, locus A	protein coding gene
ENSMUSG00000022584	MGI:3712069	Ly6c2	lymphocyte antigen 6 complex, locus C2	protein coding gene
ENSMUSG00000022587	MGI:106651	Ly6e	lymphocyte antigen 6 complex, locus E	protein coding gene
ENSMUSG00000022586	MGI:1888480	Ly6i	lymphocyte antigen 6 complex, locus I	protein coding gene
ENSMUSG00000026536	MGI:3041120	Ifi211	interferon activated gene 211	protein coding gene
ENSMUSG00000090272	MGI:3780953	Mndal	myeloid nuclear differentiation antigen like	protein coding gene
ENSMUSG00000039616	MGI:1915841	Mocos	molybdenum cofactor sulfurase	protein coding gene
ENSMUSG00000024675	MGI:1927656	Ms4a4c	membrane-spanning 4-domains, subfamily A, member 4C	protein coding gene
ENSMUSG00000024678	MGI:1913857	Ms4a4d	membrane-spanning 4-domains, subfamily A, member 4D	protein coding gene
ENSMUSG00000024677	MGI:1917024	Ms4a6b	membrane-spanning 4-domains, subfamily A, member 6B	protein coding gene
ENSMUSG00000079419	MGI:2385644	Ms4a6c	membrane-spanning 4-domains, subfamily A, member 6C	protein coding gene
ENSMUSG00000000386	MGI:97243	Mx1	MX dynamin-like GTPase 1	polymorphic pseudogene
ENSMUSG00000023341	MGI:97244	Mx2	MX dynamin-like GTPase 2	polymorphic pseudogene
ENSMUSG00000078942	MGI:1298222	Naip6	NLR family, apoptosis inhibitory protein 6	protein coding gene
ENSMUSG00000074151	MGI:3612191	Nlrc5	NLR family, CARD domain containing 5	protein coding gene
ENSMUSG00000052776	MGI:2180860	Oas1a	2'-5' oligoadenylate synthetase 1A	protein coding gene
ENSMUSG00000029605	MGI:97430	Oas1b	2'-5' oligoadenylate synthetase 1B	polymorphic pseudogene
ENSMUSG00000001166	MGI:2149633	Oas1c	2'-5' oligoadenylate synthetase 1C	protein coding gene
ENSMUSG00000066861	MGI:97429	Oas1g	2'-5' oligoadenylate synthetase 1G	protein coding gene
ENSMUSG00000001168	MGI:2180853	Oas1h	2'-5' oligoadenylate synthetase 1H	protein coding gene
ENSMUSG00000032690	MGI:2180852	Oas2	2'-5' oligoadenylate synthetase 2	protein coding gene
ENSMUSG00000032661	MGI:2180850	Oas3	2'-5' oligoadenylate synthetase 3	protein coding gene
ENSMUSG00000041827	MGI:2180849	Oasl1	2'-5' oligoadenylate synthetase-like 1	protein coding gene
ENSMUSG00000029561	MGI:1344390	Oasl2	2'-5' oligoadenylate synthetase-like 2	protein coding gene
ENSMUSG00000040328	MGI:1333785	Olfr56	olfactory receptor 56	protein coding gene
ENSMUSG00000063268	MGI:3712326	Parp10	poly (ADP-ribose) polymerase family, member 10	protein coding gene
ENSMUSG00000038507	MGI:2143990	Parp12	poly (ADP-ribose) polymerase family, member 12	protein coding gene
ENSMUSG00000034422	MGI:1919489	Parp14	poly (ADP-ribose) polymerase family, member 14	protein coding gene
ENSMUSG00000022906	MGI:1933117	Parp9	poly (ADP-ribose) polymerase family, member 9	protein coding gene
ENSMUSG00000044703	MGI:1918441	Phf11a	PHD finger protein 11A	protein coding gene
ENSMUSG00000091649	MGI:3645789	Phf11b	PHD finger protein 11B	protein coding gene
ENSMUSG00000091144	MGI:3648476	Phf11c	PHD finger protein 11C	protein coding gene
ENSMUSG00000068245	MGI:1277133	Phf11d	PHD finger protein 11D	protein coding gene
ENSMUSG00000025017	MGI:1933177	Pik3ap1	phosphoinositide-3-kinase adaptor protein 1	protein coding gene
ENSMUSG00000029322	MGI:2445289	Plac8	placenta-specific 8	protein coding gene
ENSMUSG00000040428	MGI:1916467	Plekha4	pleckstrin homology domain containing, family A (phosphoinositide binding specific) member 4	protein coding gene
ENSMUSG00000036986	MGI:104662	Pml	promyelocytic leukemia	protein coding gene
ENSMUSG00000024338	MGI:1346527	Psmb8	proteasome (prosome, macropain) subunit, beta type 8 (large multifunctional peptidase 7)	protein coding gene
ENSMUSG00000096727	MGI:1346526	Psmb9	proteasome (prosome, macropain) subunit, beta type 9 (large multifunctional peptidase 2)	protein coding gene
ENSMUSG00000066677	MGI:2442822	Ifi208	interferon activated gene 208	protein coding gene
ENSMUSG00000022431	MGI:1914997	Ribc2	RIB43A domain with coiled-coils 2	protein coding gene
ENSMUSG00000070327	MGI:1289196	Rnf213	ring finger protein 213	protein coding gene
ENSMUSG00000020641	MGI:1929628	Rsad2	radical S-adenosyl methionine domain containing 2	protein coding gene
ENSMUSG00000033355	MGI:1915025	Rtp4	receptor transporter protein 4	protein coding gene
ENSMUSG00000027639	MGI:1927468	Samhd1	SAM domain and HD domain, 1	protein coding gene
ENSMUSG00000066363	MGI:2182838	Serpina3f	serine (or cysteine) peptidase inhibitor, clade A, member 3F	protein coding gene
ENSMUSG00000041481	MGI:105046	Serpina3g	serine (or cysteine) peptidase inhibitor, clade A, member 3G	protein coding gene
ENSMUSG00000027322	MGI:99668	Siglec1	sialic acid binding Ig-like lectin 1, sialoadhesin	protein coding gene
ENSMUSG00000024737	MGI:1929691	Slc15a3	solute carrier family 15, member 3	protein coding gene
ENSMUSG00000072620	MGI:1313258	Slfn2	schlafen 2	protein coding gene
ENSMUSG00000018986	MGI:1329005	Slfn3	schlafen 3	protein coding gene
ENSMUSG00000000204	MGI:1329010	Slfn4	schlafen 4	protein coding gene
ENSMUSG00000038037	MGI:1354910	Socs1	suppressor of cytokine signaling 1	protein coding gene
ENSMUSG00000026222	MGI:109561	Sp100	nuclear antigen Sp100	protein coding gene
ENSMUSG00000070034	MGI:1923364	Sp110	Sp110 nuclear body protein	protein coding gene
ENSMUSG00000070031	MGI:3702467	Sp140	Sp140 nuclear body protein	protein coding gene
ENSMUSG00000026104	MGI:103063	Stat1	signal transducer and activator of transcription 1	protein coding gene
ENSMUSG00000040033	MGI:103039	Stat2	signal transducer and activator of transcription 2	protein coding gene
ENSMUSG00000037321	MGI:98483	Tap1	transporter 1, ATP-binding cassette, sub-family B (MDR/TAP)	protein coding gene
ENSMUSG00000024339	MGI:98484	Tap2	transporter 2, ATP-binding cassette, sub-family B (MDR/TAP)	protein coding gene
ENSMUSG00000024308	MGI:1201689	Tapbp	TAP binding protein	protein coding gene
ENSMUSG00000078922	MGI:98734	Tgtp1	T cell specific GTPase 1	protein coding gene
ENSMUSG00000078921	MGI:3710083	Tgtp2	T cell specific GTPase 2	protein coding gene
ENSMUSG00000045322	MGI:1932389	Tlr9	toll-like receptor 9	protein coding gene
ENSMUSG00000000385	MGI:1354381	Tmprss2	transmembrane protease, serine 2	protein coding gene
ENSMUSG00000039304	MGI:107414	Tnfsf10	tumor necrosis factor (ligand) superfamily, member 10	protein coding gene
ENSMUSG00000060519	MGI:1353652	Tor3a	torsin family 3, member A	protein coding gene
ENSMUSG00000066258	MGI:1923931	Trim12a	tripartite motif-containing 12A	protein coding gene
ENSMUSG00000057143	MGI:4821183	Trim12c	tripartite motif-containing 12C	protein coding gene
ENSMUSG00000039853	MGI:1921985	Trim14	tripartite motif-containing 14	protein coding gene
ENSMUSG00000030966	MGI:106657	Trim21	tripartite motif-containing 21	protein coding gene
ENSMUSG00000030921	MGI:98178	Trim30a	tripartite motif-containing 30A	protein coding gene
ENSMUSG00000052749	MGI:4821256	Trim30b	tripartite motif-containing 30B	protein coding gene
ENSMUSG00000057596	MGI:3035181	Trim30d	tripartite motif-containing 30D	protein coding gene
ENSMUSG00000056144	MGI:2137359	Trim34a	tripartite motif-containing 34A	protein coding gene
ENSMUSG00000072244	MGI:2137352	Trim6	tripartite motif-containing 6	protein coding gene
ENSMUSG00000032596	MGI:1349462	Uba7	ubiquitin-like modifier activating enzyme 7	protein coding gene
ENSMUSG00000030107	MGI:1344364	Usp18	ubiquitin specific peptidase 18	protein coding gene
ENSMUSG00000040483	MGI:3772572	Xaf1	XIAP associated factor 1	protein coding gene
ENSMUSG00000024066	MGI:98973	Xdh	xanthine dehydrogenase	protein coding gene
ENSMUSG00000027514	MGI:1927449	Zbp1	Z-DNA binding protein 1	protein coding gene
ENSMUSG00000039501	MGI:2138982	Znfx1	zinc finger, NFX1-type containing 1	protein coding gene
ENSMUSG00000116639	MGI:6215212	Gm49730	predicted gene, 49730	unclassified gene

## Sheet: Upregulated 287 + 296
Ensembl gene id	MGI Gene/Marker ID	Gene Symbol	Name	Feature Type
ENSMUSG00000115924	MGI:5011462	Gm19277	predicted gene, 19277	lncRNA gene
ENSMUSG00000006411	MGI:1918990	Nectin4	nectin cell adhesion molecule 4	protein coding gene

## Sheet: Upregulated 287 + WT
Ensembl gene id	MGI Gene/Marker ID	Gene Symbol	Name	Feature Type
ENSMUSG00000091415	MGI:2685080	Ak9	adenylate kinase 9	protein coding gene
ENSMUSG00000021250	MGI:95574	Fos	FBJ osteosarcoma oncogene	protein coding gene

## Sheet: Upregulated 296 + WT
Ensembl gene id	MGI Gene/Marker ID	Gene Symbol	Name	Feature Type
ENSMUSG00000073144	MGI:1922629	4930599N23Rik	RIKEN cDNA 4930599N23 gene	lncRNA gene
ENSMUSG00000112981	MGI:1923225	5033424D13Rik	RIKEN cDNA 5033424D13 gene	lncRNA gene
ENSMUSG00000078349	MGI:2140540	AW011738	expressed sequence AW011738	lncRNA gene
ENSMUSG00000033538	MGI:107700	Casp4	caspase 4, apoptosis-related cysteine peptidase	protein coding gene
ENSMUSG00000035385	MGI:98259	Ccl2	chemokine (C-C motif) ligand 2	protein coding gene
ENSMUSG00000047798	MGI:2442359	Cd300lf	CD300 molecule like family member F	protein coding gene
ENSMUSG00000022504	MGI:108445	Ciita	class II transactivator	protein coding gene
ENSMUSG00000079505	MGI:3779386	Gm11131	predicted gene 11131	lncRNA gene
ENSMUSG00000079505	MGI:3779386	Gm11131	predicted gene 11131	lncRNA gene
ENSMUSG00000081512	MGI:3801940	Gm15821	predicted gene 15821	lncRNA gene
ENSMUSG00000091191	MGI:4936968	Gm17334	predicted gene, 17334	protein coding gene
ENSMUSG00000092509	MGI:5141859	Gm20394	predicted gene 20394	lncRNA gene
ENSMUSG00000116380	MGI:5622441	Gm39556	predicted gene, 39556	lncRNA gene
ENSMUSG00000073407	MGI:3646212	Gm6034	predicted gene 6034	protein coding gene
ENSMUSG00000073980	MGI:3809525	Gm9574	predicted gene 9574	pseudogene
ENSMUSG00000067235	MGI:95929	H2-Q10	histocompatibility 2, Q region locus 10	protein coding gene
ENSMUSG00000070427	MGI:1333800	Il18bp	interleukin 18 binding protein	protein coding gene
ENSMUSG00000039236	MGI:1928895	Isg20	interferon-stimulated protein	protein coding gene
ENSMUSG00000035355	MGI:2156184	Kcnh4	potassium voltage-gated channel, subfamily H (eag-related), member 4	protein coding gene
ENSMUSG00000098511	MGI:5531047	Mir7072	microRNA 7072	miRNA gene
ENSMUSG00000012519	MGI:1921818	Mlkl	mixed lineage kinase domain-like	protein coding gene
ENSMUSG00000071203	MGI:1298220	Naip5	NLR family, apoptosis inhibitory protein 5	protein coding gene
ENSMUSG00000026946	MGI:1928368	Nmi	N-myc (and STAT) interactor	protein coding gene
ENSMUSG00000031897	MGI:1096380	Psmb10	proteasome (prosome, macropain) subunit, beta type 10	protein coding gene
ENSMUSG00000004952	MGI:1858600	Rasa4	RAS p21 protein activator 4	protein coding gene
ENSMUSG00000038884	MGI:2441788	Shfl	shiftless antiviral inhibitor of ribosomal frameshifting	protein coding gene
ENSMUSG00000035208	MGI:2672859	Slfn8	schlafen 8	protein coding gene
ENSMUSG00000038213	MGI:2384853	Tapbpl	TAP binding protein-like	protein coding gene
ENSMUSG00000001750	MGI:1350931	Tcirg1	T cell, immune regulator 1, ATPase, H+ transporting, lysosomal V0 protein A3	protein coding gene
ENSMUSG00000037731	MGI:2446213	Themis2	thymocyte selection associated family member 2	protein coding gene
ENSMUSG00000055546	MGI:2445125	Timd4	T cell immunoglobulin and mucin domain containing 4	protein coding gene
ENSMUSG00000034947	MGI:1922056	Tmem106a	transmembrane protein 106A	protein coding gene
ENSMUSG00000042726	MGI:1923551	Trafd1	TRAF type zinc finger domain containing 1	protein coding gene
ENSMUSG00000078616	MGI:4821257	Trim30c	tripartite motif-containing 30C	protein coding gene
ENSMUSG00000035186	MGI:1344410	Ubd	ubiquitin D	protein coding gene
ENSMUSG00000027078	MGI:1914500	Ube2l6	ubiquitin-conjugating enzyme E2L 6	protein coding gene
ENSMUSG00000096954	No associated gene	-	-	-

## Sheet: Upregulated WT only
Ensembl gene id	MGI Gene/Marker ID	Gene Symbol	Name	Feature Type
ENSMUSG00000100121	MGI:1917236	1700025N23Rik	RIKEN cDNA 1700025N23 gene	lncRNA gene
ENSMUSG00000085743	MGI:1921768	8430419K02Rik	RIKEN cDNA 8430419K02 gene	lncRNA gene
ENSMUSG00000111639	MGI:1919476	1700019L13Rik	RIKEN cDNA 1700019L13 gene	lncRNA gene
ENSMUSG00000025473	MGI:107825	Adam8	a disintegrin and metallopeptidase domain 8	protein coding gene
ENSMUSG00000024397	MGI:1343098	Aif1	allograft inflammatory factor 1	protein coding gene
ENSMUSG00000032595	MGI:1916648	Cdhr4	cadherin-related family member 4	protein coding gene
ENSMUSG00000078490	MGI:1917130	Cfap74	cilia and flagella associated protein 74	protein coding gene
ENSMUSG00000027570	MGI:894686	Col9a3	collagen, type IX, alpha 3	protein coding gene
ENSMUSG00000032515	MGI:2387989	Csrnp1	cysteine-serine-rich nuclear protein 1	protein coding gene
ENSMUSG00000002307	MGI:1197015	Daxx	Fas death domain-associated protein	protein coding gene
ENSMUSG00000094475	MGI:3779223	Gm11007	predicted gene 11007	protein coding gene
ENSMUSG00000107017	MGI:5663333	Gm43196	predicted gene 43196	unclassified gene
ENSMUSG00000027360	MGI:96062	Hdc	histidine decarboxylase	protein coding gene
ENSMUSG00000030187	MGI:101906	Klra2	killer cell lectin-like receptor, subfamily A, member 2	protein coding gene
ENSMUSG00000047180	MGI:2429944	Neurl3	neuralized E3 ubiquitin protein ligase 3	protein coding gene
ENSMUSG00000046242	MGI:4359686	Nme9	NME/NM23 family member 9	protein coding gene
ENSMUSG00000029925	MGI:98497	Tbxas1	thromboxane A synthase 1, platelet	protein coding gene
ENSMUSG00000009292	MGI:1351901	Trpm2	transient receptor potential cation channel, subfamily M, member 2	protein coding gene

## Sheet: Upregulated 296 only
Ensembl gene id	MGI Gene/Marker ID	Gene Symbol	Name	Feature Type
ENSMUSG00000091694	MGI:3036248	Apol11b	apolipoprotein L 11b	protein coding gene
ENSMUSG00000033576	MGI:1919189	Apol6	apolipoprotein L 6	protein coding gene
ENSMUSG00000099757	MGI:3035348	BE692007	expressed sequence BE692007	lncRNA gene
ENSMUSG00000036896	MGI:88225	C1qc	complement component 1, q subcomponent, C chain	protein coding gene
ENSMUSG00000055172	MGI:1355313	C1ra	complement component 1, r subcomponent A	protein coding gene
ENSMUSG00000024371	MGI:88226	C2	complement component 2 (within H-2S)	protein coding gene
ENSMUSG00000021624	MGI:1194924	Cd180	CD180 antigen	protein coding gene
ENSMUSG00000000682	MGI:1346088	Cd52	CD52 antigen	protein coding gene
ENSMUSG00000027313	MGI:1916315	Chac1	ChaC, cation transport regulator 1	protein coding gene
ENSMUSG00000030278	MGI:95585	Cidec	cell death-inducing DFFA-like effector c	protein coding gene
ENSMUSG00000060183	MGI:1860203	Cxcl11	chemokine (C-X-C motif) ligand 11	polymorphic pseudogene
ENSMUSG00000029371	MGI:1096868	Cxcl5	chemokine (C-X-C motif) ligand 5	protein coding gene
ENSMUSG00000046818	MGI:1920534	Ddit4l	DNA-damage-inducible transcript 4-like	protein coding gene
ENSMUSG00000064907	MGI:5455182	Gm25405	predicted gene, 25405	snRNA gene
ENSMUSG00000110144	MGI:5791400	Gm45564	predicted gene 45564	lncRNA gene
ENSMUSG00000114761	MGI:6096064	Gm47242	predicted gene, 47242	lncRNA gene
ENSMUSG00000090881	MGI:3644962	Phf11	PHD finger protein 11	pseudogene
ENSMUSG00000073554	MGI:3643572	Gm6960	predicted pseudogene 6960	pseudogene
ENSMUSG00000015437	MGI:109267	Gzmb	granzyme B	protein coding gene
ENSMUSG00000067203	MGI:95906	H2-K2	histocompatibility 2, K region locus 2	pseudogene
ENSMUSG00000079507	MGI:95928	H2-Q1	histocompatibility 2, Q region locus 1	protein coding gene
ENSMUSG00000079507	MGI:95931	H2-Q2	histocompatibility 2, Q region locus 2	protein coding gene
ENSMUSG00000032089	MGI:96538	Il10ra	interleukin 10 receptor, alpha	protein coding gene
ENSMUSG00000040329	MGI:96561	Il7	interleukin 7	protein coding gene
ENSMUSG00000021423	MGI:1321404	Ly86	lymphocyte antigen 86	protein coding gene
ENSMUSG00000004707	MGI:96885	Ly9	lymphocyte antigen 9	protein coding gene
ENSMUSG00000046805	MGI:1333743	Mpeg1	macrophage expressed gene 1	protein coding gene
ENSMUSG00000101389	MGI:3643932	Ms4a4a	membrane-spanning 4-domains, subfamily A, member 4A	protein coding gene
ENSMUSG00000078945	MGI:1298226	Naip2	NLR family, apoptosis inhibitory protein 2	protein coding gene
ENSMUSG00000032691	MGI:2653833	Nlrp3	NLR family, pyrin domain containing 3	protein coding gene
ENSMUSG00000037997	MGI:2141505	Parp11	poly (ADP-ribose) polymerase family, member 11	protein coding gene
ENSMUSG00000052160	MGI:2144765	Pld4	phospholipase D family, member 4	protein coding gene
ENSMUSG00000030546	MGI:1890505	Plin1	perilipin 1	protein coding gene
ENSMUSG00000040026	MGI:98223	Saa3	serum amyloid A 3	protein coding gene
ENSMUSG00000023224	MGI:894696	Serping1	serine (or cysteine) peptidase inhibitor, clade G, member 1	protein coding gene
ENSMUSG00000053318	MGI:1921998	Slamf8	SLAM family member 8	protein coding gene
ENSMUSG00000031639	MGI:2156367	Tlr3	toll-like receptor 3	protein coding gene
ENSMUSG00000015599	MGI:2147036	Ttbk1	tau tubulin kinase 1	protein coding gene
ENSMUSG00000021266	MGI:104630	Wars	tryptophanyl-tRNA synthetase	protein coding gene
ENSMUSG00000116549	MGI:6215209	Gm49728	predicted gene, 49728	pseudogene
ENSMUSG00000117571	MGI:1921723	4933433H22Rik	RIKEN cDNA 4933433H22 gene	lncRNA gene
ENSMUSG00000117182	MGI:5010253	Gm18068	predicted gene, 18068	pseudogene

## Sheet: Upregulated 287 only
Ensembl gene id	MGI Gene/Marker ID	Gene Symbol	Name	Feature Type
ENSMUSG00000055301	MGI:87926	Adh7	alcohol dehydrogenase 7 (class IV), mu or sigma polypeptide	protein coding gene
ENSMUSG00000029811	MGI:1923757	Aoc1	amine oxidase, copper-containing 1	protein coding gene
ENSMUSG00000035860	MGI:1916014	Cdhr3	cadherin-related family member 3	protein coding gene
ENSMUSG00000048794	MGI:2141635	Cfap100	cilia and flagella associated protein 100	protein coding gene
ENSMUSG00000037143	MGI:1926024	Cfap61	cilia and flagella associated protein 61	protein coding gene
ENSMUSG00000007034	MGI:1917379	Slc44a4	solute carrier family 44, member 4	protein coding gene
ENSMUSG00000024215	MGI:1353422	Spdef	SAM pointed domain containing ets transcription factor	protein coding gene
ENSMUSG00000072663	MGI:2443727	Spef2	sperm flagellar 2	protein coding gene
ENSMUSG00000071552	MGI:3642260	Tigit	T cell immunoreceptor with Ig and ITIM domains	protein coding gene
ENSMUSG00000090215	MGI:4821264	Trim34b	tripartite motif-containing 34B	protein coding gene
ENSMUSG00000043621	MGI:2443123	Ubxn10	UBX domain protein 10	protein coding gene

## Sheet: Downregulated WT only
Ensembl gene id	MGI Gene/Marker ID	Gene Symbol	Name	Feature Type
ENSMUSG00000069045	MGI:1349406	Ddx3y	DEAD box helicase 3, Y-linked	protein coding gene
ENSMUSG00000069049	MGI:1349430	Eif2s3y	eukaryotic translation initiation factor 2, subunit 3, structural gene Y-linked	protein coding gene
ENSMUSG00000068457	MGI:894810	Uty	ubiquitously transcribed tetratricopeptide repeat containing, Y-linked	protein coding gene

## Sheet: Downregulated 287 only
Ensembl gene id	MGI Gene/Marker ID	Gene Symbol	Name	Feature Type
ENSMUSG00000058626	MGI:1352490	Capn11	calpain 11	protein coding gene
ENSMUSG00000038591	MGI:3606482	Colec10	collectin sub-family member 10	protein coding gene
ENSMUSG00000086324	MGI:3783013	Gm15564	predicted gene 15564	lncRNA gene
ENSMUSG00000078887	MGI:3779623	Gm6710	predicted gene 6710	protein coding gene

## Sheet: Downregulated 296 only
Ensembl gene id	MGI Gene/Marker ID	Gene Symbol	Name	Feature Type
ENSMUSG00000030046	MGI:1338820	Bmp10	bone morphogenetic protein 10	protein coding gene
ENSMUSG00000095865	MGI:3649924	Gm13237	predicted gene 13237	pseudogene
ENSMUSG00000096006	MGI:5434951	Gm21596	predicted gene, 21596	pseudogene
ENSMUSG00000024600	MGI:3036230	Slc27a6	solute carrier family 27 (fatty acid transporter), member 6	protein coding gene
ENSMUSG00000030283	MGI:106011	St8sia1	ST8 alpha-N-acetyl-neuraminide alpha-2,8-sialyltransferase 1	protein coding gene
