# Supplementary material for: The multi-functional reovirus σ3 protein is a virulence factor that suppresses stress granule formation and is associated with myocardial injury
Source: PLoS Pathog. 2021 Jul 8;17(7):e1009494. doi: 10.1371/journal.ppat.1009494 (PMC8291629; doi:10.1371/journal.ppat.1009494)
Supplement: S1 Data — (XLSX) [file ppat.1009494.s004.xlsx]

## Sheet: Fig 2A
Viral growth in A549 cells (log10 change)
hpi	WT			K287T			R296T
	1st	2nd	3rd	1st	2nd	3rd	1st	2nd	3rd
0	0	0	0	0	0	0	0	0	0
24	2.7	3.08	2.39	1.54	1.8	1.63	2.5	2.47	2.27
48	3	3.25	2.69	2.03	2.23	1.66	3.11	2.68	2.27
72	3.1	3.29	2.59	1.82	2.36	1.79	3.2	2.57	2.76

## Sheet: Fig 2B
Viral yield at 24 hpi in CaCo2 cells (log10 change)
	WT	K287T	R296T
1st	2.34679	1.52288	2.24304
2nd	2.56673	1.88606	2.81075
3rd	3.05369	2.56988	3.09018

## Sheet: Fig 2C
Viral yield at 24 hpi in BMDC cells (log10 change)
	WT	K287T	R296T
1st	0.91	0.48	0.65
2nd	0.83	0.27	0.6
3rd	1.21	0.44	0.8

## Sheet: Fig 3A
S4/M3 mRNA fold change comparing with WT
S4 mRNA (WT normalized to 1)
	WT	K287T	R296T
1st	1	2.57	0.97
2nd	1	3.17	1.65
3rd	1	1.91	1.87
M3 mRNA (WT normalized to 1)
	WT	K287T	R296T
1st	1	4.71	1.94
2nd	1	2.61	1.72
3rd	1	4.99	4.12

## Sheet: Fig 3C
relative band intensity of sigma3
	WT			K287T			R296T
	1st	2nd	3rd	1st	2nd	3rd	1st	2nd	3rd
σ3	100	100	100	21.5	57.83	15.65	69.56	79.39	36.83
μNS	100	100	100	47.69	58.58	46.34	81.68	100	63.84

## Sheet: Fig 3D
S4 negRNA fold change comparing with WT
	WT	K287T	R296T
1st	1	0.33	0.83
2nd	1	0.3	0.52
3rd	1	0.22	0.51

## Sheet: Fig 3F
relative band intensity of phosphorylated PKR and phosphorylated eIF2a in A549 cells
	Mock			WT			K287T			R296T
	1st	2nd	3rd	1st	2nd	3rd	1st	2nd	3rd	1st	2nd	3rd
pPKR	1	1	1	1.05986	1.44315	2.043	6.07019	9.25783	9.99651	1.22623	2.26475	1.79439
peIF2a	1	1	1	0.794282	0.858969	0.919318	4.2279	2.59341	13.6868	1.99147	0.681034	0.552241

## Sheet: Fig S4B
relative band intensity of phosphorylated PKR and phosphorylated eIF2a in L cells
	Mock			WT			K287T			R296T
	1st	2nd	3rd	1st	2nd	3rd	1st	2nd	3rd	1st	2nd	3rd
pPKR	1	1	1	1.48438	3.69202	3.09324	2.01338	1.95218	2.48446	2.39047	1.00731	1.17558
peIF2a	1	1	1	1.90117	2.27455	1.51625	1.36829	2.81284	1.03347	3.8146	2.778	0.833354

## Sheet: Fig 4B
SG count at different time point in A549 cells%
	T1L WT			T1L 287T			T1L 296T
	1st	2nd	3rd	1st	2nd	3rd	1st	2nd	3rd
6hr	1.88	1.68	1.48	3.66	2.1	3.55	1.68	1.37	0.97
18hr	1.32	3.26	3.22	42.24	50	47.01	2.41	8.7	4.01

## Sheet: Fig 6A
SG count in A549 KO cell lines
%	WT Cells			PKR KO			RNAseL KO			DKO
	1st	2nd	3rd	1st	2nd	3rd	1st	2nd	3rd	1st	2nd	3rd
T1L WT	0	0	0.77	2.4	1.59	0.51	0	0	0.62	0	0	0
T1L K287T	63.51	51.09	65.42	14.88	7.32	4.41	59.77	50.97	63.96	0	0	0
T1L R296T	14.29	15.89	13.47	12.07	9.15	9.44	11.3	6.99	11.69	0	0	0

[truncated: 10 more sheets: Fig 6B, Fig 7, Fig 8C, Fig S3, Fig S5B, Fig S6C, Fig S8, Fig S12B, Fig S12C, Fig S13]
